# Supplementary material for: Online Processing of Temporal Agreement in a Grammatical Tone Language: An ERP Study
Source: Front Psychol. 2021 May 21;12:638716. doi: 10.3389/fpsyg.2021.638716 (PMC8176019; doi:10.3389/fpsyg.2021.638716)
Supplement: Supplementary file 1 [file Data_Sheet_1.ZIP]

Archive with 3 entries (3 files):
- Supplementary files/Supplementary Material 1.html
- Supplementary files/Supplementary Material 2.html
- Supplementary files/Supplementary Material 3.pdf
